# Supplementary material for: Phylogeography and Conservation Genetics of the Ibero-Balearic Three-Spined Stickleback (Gasterosteus aculeatus)
Source: PLoS One. 2017 Jan 24;12(1):e0170685. doi: 10.1371/journal.pone.0170685 (PMC5261773; doi:10.1371/journal.pone.0170685)
Supplement: S2 Appendix — (XLSX) [file pone.0170685.s008.xlsx]

## Sheet: Geographic distribution & freq
cytb				Present work: Iberian Peninsula, Majorca and German external reference																	Malhi et al. (2006): Scotland												Mäkinen & Merilä (2008): Europe
																					DOI:10.1016/j.ympev.2006.02.019												DOI:10.1016/j.ympev.2007.06.011
category	new name	original name	by	S1 Txingudi	S2 Castaños	S3 Gobelas	S4 Guisande	S5 Rato	S6 Asma	S7 Antela*	S8 Salas	S9 Mondego	S10 Vouga	S11 Tagus	S12 Sado	S13 Mira	S14 Valencia	S15 Majorca	S16 Penyscola	S17 Günz	Balmaha(1)	Balvormie(2)	Blackwaterfoot(3)	Carbeth(4)	Eliburn(5)	Greenan(6)	Machrie(7)	Marine(8)	Mealt(9)*	Mugdock(10)	Quien(12)*	Storr(13)	ALE*	ALM	BAR	BOR	BUG	CHA	CHO	DAM	FOR	GRE	HAK	HUN	IND	ISL	KAR	KLU	KUB
widespread	H1	100T_6	Malhi et al. 2006									3	3							17	15	12	2	20	7	25	0	5	15	11	1	23			2		2						2	1	2	1	2	3
widespread	H41	Eu15	Mäkinen & Merilä 2008																														2											1
disjunct	H4	108T_13	Malhi et al. 2006									9		1								1									18	1
disjunct	H8	135T_7	Malhi et al. 2006													17							3				6	8			1
disjunct	H19	Eu47	Mäkinen & Merilä 2008				1	4	14	6	15
disjunct	H28	At1	Mäkinen & Merilä 2008																																			6
disjunct	H31	BWfoot5T	Malhi et al. 2006																				3											2					6										3
disjunct	H49	Eu31	Mäkinen & Merilä 2008																																1										1
disjunct	H53	Eu41	Mäkinen & Merilä 2008
disjunct	H56	Eu44	Mäkinen & Merilä 2008
disjunct	H57	Eu45	Mäkinen & Merilä 2008																																								1
disjunct	H125	indF.6f	DeFaveri et al. 2012a
local	H2	102T_3	Malhi et al. 2006																				2				4	1
local	H3	103T_3	Malhi et al. 2006																				1	1
local	H10	146T_12	Malhi et al. 2006																												3
local	H27	ASM13	present work					10	1
local	H32	Black4T	Malhi et al. 2006																				1
local	H34	Bs8	Mäkinen & Merilä 2008																																														1
local	H35	Eu24	Mäkinen & Merilä 2008	17	20	18																														1
local	H36	Dam1	Mäkinen & Merilä 2008														21	16	17																					5
local	H42	Eu16	Mäkinen & Merilä 2008
local	H52	Eu36	Mäkinen & Merilä 2008																																						1
local	H54	Eu42	Mäkinen & Merilä 2008																															1
local	H60	GUI21	present work				9	2
local	H67	MON02	present work									2	10
local	H71	Ner1	Mäkinen & Merilä 2008
local	H91	CH01	Lucek et al. 2010
local	H117	ind3.4m	DeFaveri et al. 2012a
local	H126	MEBUG	Sanz et al. 2015
local	H138	Eu_61	Ravinet et al. 2013
local	H141	Eu_66	Ravinet et al. 2013
local	H145	Eu_79	Ravinet et al. 2013
local	H159	Eu_115	Ravinet et al. 2013
local	H164	Eu_122	Ravinet et al. 2013
local	H165	Ir_03	Ravinet et al. 2013
regional	H39	Eu10	Mäkinen & Merilä 2008																																						1			1
REGIONAL	H45	Eu21	Mäkinen & Merilä 2008
regional	H115	ind10.3m	DeFaveri et al. 2012a
private	H5	110T_13	Malhi et al. 2006																													1
private	H6	113T_9	Malhi et al. 2006																										12
private	H7	129T_12	Malhi et al. 2006																												1
private	H9	140T_6	Malhi et al. 2006																							1
private	H11	150T_9	Malhi et al. 2006																										1
private	H12	169T	Malhi et al. 2006																													1
private	H13	186T	Malhi et al. 2006																													1
private	H14	241T	Malhi et al. 2006																		2
private	H15	246T	Malhi et al. 2006																									1
private	H16	247T	Malhi et al. 2006																									6
private	H17	253T	Malhi et al. 2006																									1
private	H18	257T	Malhi et al. 2006																									1
private	H20	ANT03	present work							4
private	H21	ANT05	present work							3
private	H22	ANT07	present work							1
private	H23	ANT08	present work							2
private	H24	ANT09	present work							1
private	H25	ANT14	present work							1
private	H26	ASM04	present work						3
private	H29	At4	Mäkinen & Merilä 2008
private	H30	At7	Mäkinen & Merilä 2008
private	H33	Bs3	Mäkinen & Merilä 2008
private	H37	Dam4	Mäkinen & Merilä 2008																																					1
private	H38	Elib	Malhi et al. 2006																						4
private	H40	Eu11	Mäkinen & Merilä 2008																																							1
private	H43	Eu18	Mäkinen & Merilä 2008																														1
private	H44	Eu20	Mäkinen & Merilä 2008
private	H46	Eu22	Mäkinen & Merilä 2008
private	H47	Eu23	Mäkinen & Merilä 2008
private	H48	Eu25	Mäkinen & Merilä 2008
private	H50	Eu33	Mäkinen & Merilä 2008
private	H51	Eu34	Mäkinen & Merilä 2008
private	H55	Eu43	Mäkinen & Merilä 2008
private	H58	Eu46	Mäkinen & Merilä 2008
private	H59	Eu5	Mäkinen & Merilä 2008
private	H61	GUI210	present work				3
private	H62	GUI211	present work				1
private	H63	GUI215	present work				7
private	H64	MAJ4409	present work															1
private	H65	MAJ4416	present work															1
private	H66	MAJ4417	present work															2
private	H68	Mealt10T	Malhi et al. 2006																										1
private	H69	Mirna1	Mäkinen & Merilä 2008
private	H70	Mugd10T	Malhi et al. 2006																											1
private	H72	Ner3	Mäkinen & Merilä 2008
private	H73	Quien3T	Malhi et al. 2006																												1
private	H74	RAT217	present work					4
private	H75	SAD02	present work												12
private	H76	SAD04	present work												8
private	H77	Ska1	Mäkinen & Merilä 2008
private	H78	Ska2	Mäkinen & Merilä 2008
private	H79	Ska3	Mäkinen & Merilä 2008
private	H80	Ska4	Mäkinen & Merilä 2008
private	H81	Ska5	Mäkinen & Merilä 2008
private	H82	Sor2	Mäkinen & Merilä 2008
private	H83	Ste1	Mäkinen & Merilä 2008
private	H84	TAG01	present work											17
private	H85	VOU03	present work										3
private	H86	VOU04	present work										1
private	H87	VOU07	present work										1
private	H88	VOU11	present work										2
private	H89	Co1	Lucek et al. 2010
private	H90	DK01	Lucek et al. 2010
private	H92	Bojan1_Al	DeFaveri et al. 2012b
private	H93	Buna3_Bos	DeFaveri et al. 2012b
private	H94	Krka1_Cro	DeFaveri et al. 2012b
private	H95	Mirna1_Cr	DeFaveri et al. 2012b
private	H96	Moraca1_M	DeFaveri et al. 2012b
private	H97	Moraca2_M	DeFaveri et al. 2012b
private	H98	Moraca3_M	DeFaveri et al. 2012b
private	H99	Moraca4_M	DeFaveri et al. 2012b
private	H100	Mura1_Slo	DeFaveri et al. 2012b
private	H101	Neretva1	DeFaveri et al. 2012b
private	H102	Norin1_Cr	DeFaveri et al. 2012b
private	H103	Norin2_Cr	DeFaveri et al. 2012b
private	H104	Norin3_Cr	DeFaveri et al. 2012b
private	H105	SprSka1_A	DeFaveri et al. 2012b
private	H106	SprSka2_A	DeFaveri et al. 2012b
private	H107	SprSka3_A	DeFaveri et al. 2012b
private	H108	SprSka4_A	DeFaveri et al. 2012b
private	H109	SprSka5_A	DeFaveri et al. 2012b
private	H110	SprSka6_A	DeFaveri et al. 2012b
private	H111	SprSka7_A	DeFaveri et al. 2012b
private	H112	SprSka8_A	DeFaveri et al. 2012b
private	H113	ind1.3m	DeFaveri et al. 2012a
private	H114	ind10.2m	DeFaveri et al. 2012a
private	H116	ind10.6m	DeFaveri et al. 2012a
private	H118	ind5.5m	DeFaveri et al. 2012a
private	H119	ind6.2m	DeFaveri et al. 2012a
private	H120	ind6.5m	DeFaveri et al. 2012a
private	H121	ind7.4m	DeFaveri et al. 2012a
private	H122	ind9.5m	DeFaveri et al. 2012a
private	H123	indA.1f	DeFaveri et al. 2012a
private	H124	indC.3f	DeFaveri et al. 2012a
private	H127	At_12	Ravinet et al. 2013
private	H128	At_14	Ravinet et al. 2013
private	H129	At_16	Ravinet et al. 2013
private	H130	At_18	Ravinet et al. 2013
private	H131	At_26	Ravinet et al. 2013
private	H132	At_27	Ravinet et al. 2013
private	H133	At_28	Ravinet et al. 2013
private	H134	Eu_51	Ravinet et al. 2013
private	H135	Eu_52	Ravinet et al. 2013
private	H136	Eu_53	Ravinet et al. 2013
private	H137	Eu_58	Ravinet et al. 2013
private	H139	Eu_63	Ravinet et al. 2013
private	H140	Eu_64	Ravinet et al. 2013
private	H142	Eu_68	Ravinet et al. 2013
private	H143	Eu_71	Ravinet et al. 2013
private	H144	Eu_72	Ravinet et al. 2013
private	H146	Eu_82	Ravinet et al. 2013
private	H147	Eu_83	Ravinet et al. 2013
private	H148	Eu_87	Ravinet et al. 2013
private	H149	Eu_90	Ravinet et al. 2013
private	H150	Eu_92	Ravinet et al. 2013
private	H151	Eu_96	Ravinet et al. 2013
private	H152	Eu_99	Ravinet et al. 2013
private	H153	Eu_101	Ravinet et al. 2013
private	H154	Eu_104	Ravinet et al. 2013
private	H155	Eu_105	Ravinet et al. 2013
private	H156	Eu_107	Ravinet et al. 2013
private	H157	Eu_110	Ravinet et al. 2013
private	H158	Eu_111	Ravinet et al. 2013
private	H160	Eu_116	Ravinet et al. 2013
private	H161	Eu_118	Ravinet et al. 2013
private	H162	Eu_120	Ravinet et al. 2013
private	H163	Eu_121	Ravinet et al. 2013
private	H166	Ir_05	Ravinet et al. 2013
private	H167	Ir_08	Ravinet et al. 2013
private	H168	Ir_09	Ravinet et al. 2013
private	H169	Ir_10	Ravinet et al. 2013
private	H170	Ir_11	Ravinet et al. 2013
private	H171	Ir_15	Ravinet et al. 2013
private	H172	Dyu-2	Artamonova et al. unpublished
				17	20	18	21	20	18	18	15	14	20	18	20	17	21	20	17	17	17	13	12	21	11	26	10	23	29	12	25	27	3	3	3	1	2	6	6	6	2	1	3	3	3	1	2	3	4
[truncated: 135 more columns]

## Sheet: Collapsed haplotypes
cytb
Under trimmed sequences the following haplotypes are combined (name on left)
Haplotype	Haplotype (Author)
H1	100T_6 (Malhi)	Eu1 (Mäkinen)	Eu2 (Mäkinen)	Eu3 (Mäkinen)	Eu4 (Mäkinen)	Eu6 (Mäkinen)	Eu7 (Mäkinen)	Eu12 (Mäkinen)	Eu13 (Mäkinen)	Eu14 (Mäkinen)	Eu27 (Mäkinen)	Eu28 (Mäkinen)	Eu29 (Mäkinen)	Eu30 (Mäkinen)	Eu35 (Mäkinen)	Eu37 (Mäkinen)	Eu40 (Mäkinen)	DK03 (Lucek)	Mura2_Slo (DeFaveri)	ind1.2m (DeFaveri)	Gac1 (Wang)	Eu54 (Ravinet)	Eu55 (Ravinet)	Eu56 (Ravinet)	Eu57 (Ravinet)	Eu62 (Ravinet)	Eu65 (Ravinet)	Eu67 (Ravinet)	Eu73 (Ravinet)	Eu77 (Ravinet)	Eu80 (Ravinet)	Eu81 (Ravinet)	Eu85 (Ravinet)	Eu86 (Ravinet)	Eu93 (Ravinet)	Eu94 (Ravinet)	Eu100 (Ravinet)	Eu102 (Ravinet)	Eu103 (Ravinet)	Eu106 (Ravinet)	Eu108 (Ravinet)	Eu112 (Ravinet)	Eu119 (Ravinet)	Eu123 (Ravinet)
H3	103T_3 (Malhi)	Eu59 (Ravinet)	Eu88 (Ravinet)
H4	108T_13 (Malhi)	At2 (Mäkinen)	At3 (Mäkinen)	At5 (Mäkinen)	At6 (Mäkinen)	At8 (Mäkinen)	At9 (Mäkinen)	Bs4 (Mäkinen)	At10 (Ravinet)	At11 (Ravinet)	At13 (Ravinet)	At15 (Ravinet)	At17 (Ravinet)	At22 (Ravinet)	At23 (Ravinet)	At24 (Ravinet)	At25 (Ravinet)
H6	113T_9 (Malhi)	Eu38 (Mäkinen)
H8	135T_7 (Malhi)	Eu19 (Mäkinen)	ind4.4m (DeFaveri)	Eu69 (Ravinet)	Eu70 (Ravinet)	Eu75 (Ravinet)	Eu76 (Ravinet)	Eu91 (Ravinet)	Eu117 (Ravinet)
H10	146T_12 (Malhi)	Eu17 (Mäkinen)
H19	Eu47 (Mäkinen)	Eu48 (Mäkinen)	Eu47 (Ravinet)	Eu60 (Ravinet)
H28	At1 (Mäkinen)	Eu50 (Mäkinen)
H31	BWfoot5T (Malhi)	Bs1 (Mäkinen)	Bs2 (Mäkinen)	Bs5 (Mäkinen)	Bs6 (Mäkinen)	Bs7 (Mäkinen)	Krka2_Cro (DeFaveri)	At20 (Ravinet)	At21 (Ravinet)	Dyu-1 (Artamonova)	Dyu-3 (Artamonova)
H32	Black4T (Malhi)	Eu109 (Ravinet)
H34	Bs8 (Mäkinen)	Dyu-4 (Artamonova)
H35	Eu24 (Mäkinen)	Eu26 (Mäkinen)
H36	Dam1 (Mäkinen)	Dam2 (Mäkinen)	Dam3 (Mäkinen)	MECAL (Sanz)	MEDA1 (Sanz)	MEDA2 (Sanz)	MEULL (Sanz)
H39	Eu8 (Mäkinen)	Eu9 (Mäkinen)	Eu10 (Mäkinen)	D_S1 N (Lucek)	F_S1 (Lucek)
H41	Eu15 (Mäkinen)	Eu39 (Mäkinen)	DK02 (Lucek)	ind7.6 (DeFaveri)	Ir2 (Ravinet)	Ir4 (Ravinet)	Ir7 (Ravinet)	Ir12 (Ravinet)	Eu74 (Ravinet)	Eu78 (Ravinet)
H42	Eu16 (Mäkinen)	indB.4f (DeFaveri)
H45	Eu21 (Mäkinen)	ind10.5m (DeFaveri)
H49	Eu31 (Mäkinen)	Eu32 (Mäkinen)	ind8.5m (DeFaveri)	Eu84 (Ravinet)
H53	Eu41 (Mäkinen)	indB.6f (DeFaveri)	Ir13 (Ravinet)	Eu114 (Ravinet)
H56	Eu44 (Mäkinen)	Eu97 (Ravinet)
H57	Eu45 (Mäkinen)	Dyu-5 (Artamonova)
H69	Mir1 (Mäkinen)	Mir2 (Mäkinen)	Mir3 (Mäkinen)
H71	Ner1 (Mäkinen)	Ner2 (Mäkinen)	Buna1_Bos (DeFaveri)
H83	Ste1 (Mäkinen)	Ste2 (Mäkinen)
H125	indF.6f (DeFaveri)	Ir6 (Ravinet)
H130	At18 (Ravinet)	At19 (Ravinet)
H142	Eu61 (Ravinet)	Eu95 (Ravinet)
H145	Eu79 (Ravinet)	Eu98 (Ravinet)
H148	Eu87 (Ravinet)	Eu89 (Ravinet)
H159	Eu115 (Ravinet)	Ir1 (Ravinet)	Ir14 (Ravinet)
H164	Eu122 (Ravinet)	Eu113 (Ravinet)
References
Malhi et al. (2006) DOI:10.1016/j.ympev.2006.02.019
Mäkinen & Merilä (2008) DOI:10.1016/j.ympev.2007.06.011
Lucek et al. (2010) DOI:10.1111/j.1365-294X.2010.04781.x
DeFaveri et al. (2012a) DOI:10.1007/s00227-012-1951-4
DeFaveri et al. (2012b) DOI:10.1111/j.1095-8649.2011.03147.x
Ravinet et al. (2013) DOI:10.1002/ece3.853
Sanz et al. (2015) DOI:10.1111/fwb.12611
Wang et al. (2015) DOI:10.1111/jbi.12591
Artamonova et al. (unpublished) Genbank Accession Numbers KR912169-KR912173

## Sheet: Control Region
control region			S1	S2	S3	S4	S5	S6	S7	S8	S9	S10	S11	S12	S13	S14	S15	S16	S17
haplotype name	isolate (accession number)	by	Txingudi	Castaños	Gobelas	Guisande	Rato	Asma	Antela	Salas	Mondego	Vouga	Tagus	Sado	Mira	Valencia	Majorca	Penyscola	Günz
h1	RAT202	present work				1	3	6
h2	GUI216	present work				9	2
h3	SAD01	present work												12
h4	VOU18	present work										3
h5	ASM16	present work						5
h6	MON01	present work									10
h7	TAG01	present work											14
h8	TAG02	present work											7
h9	TAG16	present work											1
h10	MAJ4418	present work															19
h11	MAJ4434	present work															1
h12	MAJ4419	present work															1
h13	PEN4580	present work														3		7
h14	VAL08	present work														8		10
h15	PEN4567	present work														11		3
h16	SAD17	present work												9
h17	MIR03	present work													12
h18	MIR07	present work													8
h19	TXI10	present work	17
h20	MON07	present work									7	6
h21	MON16	present work									4	9
h22	VOU13	present work										1
h23	VOU14	present work										1
h24	ind2.1 (JQ983264.1)	DeFaveri et al. 2012					12	9	15	17
h25	ind5.6 (JQ983276.1)	DeFaveri et al. 2012																	21
h26	indB.1 (JQ983326.1)	DeFaveri et al. 2012				11	4		6
h27	ind1.5 (JQ983257.1)	DeFaveri et al. 2012		20	21
